# Supplementary material for: Identification of Key Genes via Integrated Multi-Omics and Machine Learning Uncovers Tumor Biological Features and Prognostic Biomarkers in Uterine Leiomyosarcoma
Source: Int J Med Sci. 2026 Feb 4;23(3):927–49. doi: 10.7150/ijms.126491 (PMC12964573; doi:10.7150/ijms.126491)
Supplement: Supplementary file 1 — Supplementary code, figures and tables. [file ijmsv23p0927s1.zip › Supplementary Table 3.xlsx]

## Sheet: diff
id	logFC	AveExpr	t	P.Value	adj.P.Val	B
PRC1	2.05624	4.33839	8.3021	5.88208e-11	7.6514e-07	14.422
NUSAP1	2.22493	4.08628	7.92711	2.22087e-10	1.44446e-06	13.2128
PI16	-2.21762	3.77788	-7.80725	3.40281e-10	1.47546e-06	12.8235
ADH1B	-1.64126	3.42389	-6.56893	2.88912e-08	7.04332e-05	8.74936
CKS2	2.02646	8.71809	6.11092	1.49402e-07	0.000242927	7.23474
TOP2A	2.84833	7.70351	5.77907	4.87925e-07	0.000596365	6.1425
TRIP13	1.89978	6.20642	5.76977	5.04306e-07	0.000596365	6.11202
CDCA5	2.02138	6.4819	5.64385	7.88215e-07	0.000736071	5.69974
FHL5	-1.51285	4.0994	-5.6423	7.92553e-07	0.000736071	5.69468
CCNB2	2.45316	6.78958	5.59145	9.48747e-07	0.000736071	5.52861
CENPF	2.40336	6.51055	5.55031	1.09713e-06	0.000777312	5.39446
MCM4	1.76286	7.50515	5.5406	1.13537e-06	0.000777312	5.36283
MAD2L1	1.90118	6.12101	5.5023	1.29957e-06	0.000788139	5.23814
FEN1	1.57657	7.4672	5.49511	1.33295e-06	0.000788139	5.21472
PTTG1	2.23447	7.53469	5.47367	1.43749e-06	0.000812995	5.14503
UBE2C	2.67932	8.01261	5.45383	1.54149e-06	0.000835486	5.08055
TYMS	2.21666	6.1505	5.3751	2.03265e-06	0.00101025	4.82524
DTL	1.84206	6.36372	5.37222	2.05328e-06	0.00101025	4.81592
ANLN	2.39185	6.89817	5.36622	2.09693e-06	0.00101025	4.7965
PLK4	1.56188	5.66476	5.28709	2.76636e-06	0.00124085	4.5408
ABCA8	-1.6518	4.12193	-5.25489	3.09572e-06	0.00125643	4.43699
MSLN	-1.72161	4.32618	-5.24846	3.16603e-06	0.00125643	4.41627
AURKA	2.14889	6.42502	5.23468	3.3219e-06	0.00125643	4.37193
KIF20A	2.24771	6.70276	5.22966	3.38061e-06	0.00125643	4.35576
MESP1	1.64957	4.73682	5.08515	5.58621e-06	0.00184163	3.89244
INMT	-1.7167	4.8559	-5.08121	5.66306e-06	0.00184163	3.87984
LYVE1	-1.82909	5.35271	-5.05908	6.11387e-06	0.00193974	3.8092
IQGAP3	2.20177	6.46712	5.02424	6.89617e-06	0.00206416	3.69817
FCER1A	-1.75682	4.08582	-5.02231	6.94215e-06	0.00206416	3.69204
OMD	-2.02306	4.20285	-5.02065	6.98209e-06	0.00206416	3.68675
CKAP2L	1.88456	5.36974	5.00586	7.34763e-06	0.00211257	3.63971
HMMR	1.9868	5.65299	4.99873	7.53068e-06	0.00211257	3.61702
UBE2T	1.64695	7.35756	4.9887	7.79546e-06	0.00211257	3.58516
CKAP2	1.51249	6.59436	4.95991	8.608e-06	0.00215995	3.49376
GINS2	1.71706	6.1987	4.95703	8.69374e-06	0.00215995	3.48463
ZWINT	1.67691	6.76	4.91314	1.01092e-05	0.00236627	3.34561
ASPM	2.11048	5.59382	4.91225	1.01401e-05	0.00236627	3.34279
CDC20	2.54334	8.08642	4.90541	1.03806e-05	0.00236897	3.32119
CENPM	1.80691	6.15418	4.88387	1.11765e-05	0.00250662	3.25312
ITPKA	1.54529	5.64299	4.86015	1.21219e-05	0.00258495	3.1783
ALDH1A1	-1.9958	6.50055	-4.84254	1.28743e-05	0.00270112	3.12283
TPX2	1.91267	7.4067	4.82147	1.38351e-05	0.00285662	3.05653
NCAPG	2.20728	6.12072	4.80911	1.4431e-05	0.00285672	3.0177
CCNA2	1.84085	6.62044	4.80655	1.45576e-05	0.00285672	3.00965
TTK	1.88433	5.60254	4.79907	1.49336e-05	0.00285672	2.98616
STIL	1.73405	5.32951	4.7866	1.55817e-05	0.0029301	2.94704
ATAD2	1.91643	6.62257	4.73126	1.88078e-05	0.00326203	2.7738
CLEC3B	-1.66038	5.57401	-4.71032	2.01922e-05	0.00345606	2.70843
CENPA	1.84625	5.7118	4.70496	2.05629e-05	0.00346358	2.69168
SPAG5	1.61653	6.26243	4.69161	2.1514e-05	0.00354246	2.65007
BUB1	1.86059	6.06463	4.67659	2.2635e-05	0.00365165	2.60333
CDKN3	1.97777	6.42278	4.67368	2.28589e-05	0.00365165	2.59428
BUB1B	1.92399	5.63452	4.62573	2.68755e-05	0.00405705	2.44537
F10	-1.87636	4.09501	-4.61752	2.76296e-05	0.00408416	2.41992
EXO1	1.5004	5.31037	4.60681	2.86435e-05	0.00413993	2.38677
GGH	1.54333	6.11628	4.60063	2.9246e-05	0.00418056	2.36763
SELP	-1.73315	4.2823	-4.55172	3.44663e-05	0.00467018	2.21664
RBM24	2.44866	6.95896	4.54477	3.52793e-05	0.00467461	2.19521
PLAC9	-2.15981	5.77678	-4.5146	3.90267e-05	0.00502634	2.10244
MCM2	2.24027	6.7178	4.48303	4.33664e-05	0.00533996	2.00558
MYRIP	-1.61201	3.94868	-4.47983	4.38304e-05	0.00533996	1.9958
KIF11	1.60136	6.07509	4.47632	4.43467e-05	0.00533996	1.98504
ASF1B	1.80628	6.84614	4.46282	4.63864e-05	0.00538745	1.94374
MELK	1.79349	6.15026	4.44625	4.90162e-05	0.00548191	1.89311
CEP55	1.89781	6.06326	4.44447	4.93069e-05	0.00548191	1.88768
CDT1	1.79719	6.5975	4.4132	5.47021e-05	0.00578072	1.79235
CDCA7	1.5661	6.53042	4.40857	5.55496e-05	0.00578072	1.77824
UHRF1	2.05513	5.88451	4.39877	5.73833e-05	0.00587967	1.74843
PBK	1.81618	6.04148	4.39866	5.74045e-05	0.00587967	1.74809
C7	-2.56085	5.51227	-4.32138	7.40908e-05	0.00678713	1.51402
CDC7	1.54107	5.98323	4.29675	8.0342e-05	0.00718523	1.43976
KIF2C	1.92683	6.28395	4.23767	9.74955e-05	0.00797624	1.26244
APOD	-2.63399	6.79115	-4.21223	0.000105936	0.0084541	1.1864
E2F2	1.55605	4.84048	4.19222	0.000113071	0.00886042	1.12673
KIF14	1.52657	5.07527	4.17821	0.000118338	0.00910855	1.08506
FAM83D	2.00941	6.45939	4.14511	0.000131754	0.00981128	0.986797
TK1	1.58468	7.17647	4.14455	0.000131994	0.00981128	0.985134
PAPSS2	-1.65009	5.84814	-4.1357	0.000135831	0.00996025	0.958919
APOC1	2.34671	6.18521	4.13465	0.000136295	0.00996025	0.955804
FBLN2	-2.1891	6.28238	-4.0956	0.000154614	0.0107552	0.840492
CCNB1	1.53803	7.1217	4.08902	0.000157928	0.0108694	0.821109
TRIB3	1.66237	6.46465	4.07778	0.000163747	0.0110939	0.788036
CCNE2	1.71035	4.87739	4.05641	0.000175393	0.0113508	0.725261
DEPDC1	1.70494	5.37335	4.02122	0.000196336	0.011934	0.622247
KIF4A	1.60679	5.93603	4.01594	0.000199678	0.0119385	0.606835
HSPA2	-1.66612	6.6919	-3.99818	0.000211331	0.0121908	0.555062
CDCA8	1.71158	6.25456	3.96299	0.000236411	0.012675	0.452745
AURKB	1.70323	6.34953	3.94721	0.000248564	0.0131436	0.407028
RERG	-1.88361	7.03145	-3.93059	0.000262018	0.0136333	0.35897
RRM2	1.53317	5.83494	3.92021	0.000270771	0.0139643	0.329017
FOS	-2.07075	8.14417	-3.91036	0.000279341	0.014164	0.30062
DPT	-2.42184	5.60197	-3.86736	0.000319926	0.0152973	0.177054
CPXM2	-2.08689	5.65441	-3.86661	0.00032068	0.0152973	0.174911
E2F7	1.62957	4.94227	3.86625	0.000321046	0.0152973	0.173874
SLCO2A1	-1.63776	6.57253	-3.8593	0.000328136	0.0155339	0.153987
TFF3	-1.73147	4.45904	-3.85904	0.000328401	0.0155339	0.153252
DKK3	-1.64735	6.93115	-3.83532	0.000353796	0.0163744	0.0854591
GATA2	-1.58485	4.89964	-3.8342	0.000355038	0.0163744	0.0822718
ADAMTS2	-1.55651	5.39338	-3.82275	0.000368006	0.0167378	0.0496331
RBP1	-1.63566	7.08306	-3.79341	0.000403341	0.0179067	-0.0337464
CDKN2A	2.62546	6.64324	3.77917	0.000421658	0.018162	-0.0741167
CDH2	1.79198	7.20885	3.76291	0.000443543	0.0185131	-0.120098
CCDC3	-1.92036	6.13985	-3.75559	0.000453746	0.0185131	-0.140759
ADAMTSL5	-1.55701	4.10326	-3.70747	0.000526656	0.0195735	-0.27605
CPA3	-2.18802	5.65031	-3.66378	0.000602496	0.0207335	-0.398073
DPP6	-2.07172	5.11282	-3.65856	0.00061222	0.0208157	-0.412585
EFHD1	-1.66319	6.52762	-3.64493	0.000638351	0.0211094	-0.450465
SLC16A3	1.62305	5.71189	3.64446	0.000639273	0.0211094	-0.451773
PDGFRL	-1.76752	6.12192	-3.64271	0.000642703	0.0211522	-0.456622
KRT19	-1.99009	4.4332	-3.64209	0.000643933	0.0211522	-0.458355
OAF	-1.70096	7.23543	-3.61223	0.000705471	0.0220394	-0.541022
RSPO1	-1.83827	4.80188	-3.60658	0.000717717	0.0222287	-0.556602
SCG5	2.06951	6.25577	3.5987	0.000735157	0.0222912	-0.578335
SPON1	-2.43067	6.45376	-3.57392	0.000792678	0.0233284	-0.646498
PRND	-1.71965	4.91167	-3.56348	0.000818178	0.0235829	-0.675134
CLDN1	-2.08144	6.20057	-3.54606	0.000862487	0.0238323	-0.722815
SLC16A9	-1.51349	5.70445	-3.5417	0.000873928	0.0239328	-0.734726
S100A4	-1.8372	8.8977	-3.52064	0.000931257	0.0246215	-0.792132
PODN	-2.00791	6.4739	-3.50856	0.000965756	0.025025	-0.824984
CXCL12	-1.88719	8.39065	-3.48493	0.00103679	0.0262383	-0.889046
PCOLCE2	-1.96021	5.27863	-3.48358	0.00104098	0.0262932	-0.892685
EFEMP1	-1.68076	6.55538	-3.47979	0.00105289	0.0264912	-0.902953
RASSF2	-1.53823	6.96621	-3.41902	0.00126215	0.0294103	-1.06637
CCDC80	-1.95188	7.95944	-3.41796	0.00126613	0.0294103	-1.0692
EPHA3	-1.59438	4.69026	-3.38093	0.00141287	0.0314528	-1.16791
SMOC2	-1.93456	7.21505	-3.37706	0.0014291	0.0316153	-1.17819
PLA1A	-1.82219	5.10223	-3.37183	0.00145132	0.0319741	-1.19207
OLFML1	-1.56789	5.88013	-3.34149	0.00158687	0.0335642	-1.27233
TACR2	-1.99071	5.45413	-3.33536	0.00161569	0.0337893	-1.2885
RRAGD	1.50011	6.36594	3.3302	0.0016403	0.0339347	-1.30208
CTSG	-1.77083	4.87679	-3.32529	0.00166406	0.0341422	-1.315
HBB	-1.62347	7.58413	-3.31942	0.00169294	0.0344089	-1.33044
PSAT1	1.65839	6.12887	3.30715	0.00175474	0.035182	-1.36263
OLFML2B	1.72124	7.17736	3.29881	0.00179798	0.0355442	-1.38448
IGF1	-1.50334	4.33472	-3.26697	0.00197249	0.0376771	-1.46755
ATP1A2	-1.61088	4.39586	-3.23867	0.00214097	0.0392249	-1.54097
MFAP5	-2.90456	8.70732	-3.2117	0.00231411	0.0404329	-1.61058
TSPAN7	-1.56152	6.19568	-3.16729	0.00262824	0.0431124	-1.72435
PGR	-2.22935	5.54766	-3.16151	0.0026719	0.0436086	-1.73906
PLA2G7	1.60194	5.23449	3.14851	0.0027728	0.0448057	-1.77215
MT1G	1.77912	4.95327	3.11671	0.00303473	0.0472763	-1.85266
HTR2B	-1.59226	5.09593	-3.1115	0.00307986	0.0476166	-1.86582
VGLL3	-1.67627	5.34803	-3.09363	0.0032393	0.0488827	-1.91078
