# Supplementary material for: Identification of Key Genes via Integrated Multi-Omics and Machine Learning Uncovers Tumor Biological Features and Prognostic Biomarkers in Uterine Leiomyosarcoma
Source: Int J Med Sci. 2026 Feb 4;23(3):927–49. doi: 10.7150/ijms.126491 (PMC12964573; doi:10.7150/ijms.126491)
Supplement: Supplementary file 1 — Supplementary code, figures and tables. [file ijmsv23p0927s1.zip › Supplementary Table 4.xlsx]

## Sheet: module_turquoise
TPT1
CD81
TUBA1B
RPS27A
RPS24
RPL22
RPS3
PRDX1
TUBA1A
MFGE8
GAPDH
UBB
COL4A1
COL6A3
SLC25A5
YWHAH
TCEAL4
TMEM158
ENO1
COMMD6
LDHA
RPL4
GNB1
TMEM59
DAZAP2
BTG1
ITM2B
PSMC1
TUBA1C
SNRPG
CD44
ALDOA
PGRMC1
SAE1
CETN2
REXO2
MRPS6
MRPL33
RTN4
RAB31
PRCP
CIRBP
PRNP
ARL6IP1
TMBIM4
CCT2
NUP62
PLOD1
RRAS
CLIP3
MYH10
HSP90AA1
SPCS2
TPI1
EIF3F
RHOQ
HSPA1B
HDAC1
MATN2
ASPN
DDOST
PLOD2
TMEM98
DNMT1
REEP5
BTBD2
HPCAL1
GLO1
ILF2
CCT8
ZFP36
THYN1
AP1S2
TFRC
TXLNA
TCEAL3
RBPMS2
AKR7A2
PGK1
COX7A2L
ZDHHC14
LAMA5
POLE3
CYBRD1
CTSK
IGFBP3
STMN3
SLC25A6
MCM7
MXD4
TUBB
SDHB
EFEMP2
LDB2
MT2A
DHRS7
PRSS23
TSPAN9
PGM1
CRTAP
CCND1
FEZ2
ANTXR2
P4HB
GAS6
PHGDH
CLCN7
TM9SF1
CXCL12
HBB
ARHGEF3
EBNA1BP2
TGFBR2
RCC2
ZDHHC8
SIVA1
MRPL37
KCTD12
GABARAPL1
LEPROT
RBMS1
BET1L
COPS3
TAP1
FBL
CCDC92
YPEL5
EI24
LSM5
PSMB2
CCNG1
CALU
ATP6V0A1
MLLT11
HSD17B7
SFRP1
RAB2B
EPDR1
MAGOH
PSMA7
WFS1
PAICS
RUSC1
SUPT16H
VAMP5
NDRG1
TNC
CREB3L2
TMEM106C
SIDT2
KLHL5
LDLR
NDEL1
TNFRSF21
WDFY1
AKR1A1
GTPBP6
UBE2E2
ANXA7
SLC25A28
TM2D3
RRM1
CKAP5
EDNRA
CSRP2
TRIP6
DBN1
SURF4
CKS1B
TRAF3IP2
NUPR1
CGNL1
PHF11
PRICKLE2
SSR1
CMIP
RYBP
DUSP22
GTPBP4
PFN2
FTH1
LGALS3
SRP54
UBL3
ATP6V0B
MXRA7
FOS
ARHGEF18
BAMBI
BMI1
RPA3
PCNA
TEAD2
SSRP1
HSD17B10
ABR
FOXO1
ACTL6A
TRIM8
ACTR1A
RAB1A
SPRED1
ARMCX2
ASH2L
RANBP1
UQCRC1
CLK1
COLEC12
AKR1C3
TCEAL1
C6orf62
SLC35A1
PALM
TOMM40
RHBDF1
ATPAF1
CHURC1
CARHSP1
TNFRSF1A
C14orf132
FXYD6
SHMT2
ADARB1
BCL2L2
TFDP1
GYPC
IL13RA1
ERRFI1
TMEM126B
RERG
RNPS1
NAP1L1
RSPO3
ALDH1A2
RPUSD4
LMO4
TST
LGALS3BP
NUDC
SYTL4
LSM4
PSMA6
ATF3
NET1
RBM4
PLEKHA2
JAZF1
EXOSC10
TUBG1
ACOT7
ACLY
XBP1
BAG3
SERPING1
DNAJC9
LEPROTL1
TCEA3
MRPL39
RAB3IL1
PMM1
DENND2A
RAE1
ARHGEF6
COL15A1
PHACTR4
LAP3
SSPN
CD151
DKC1
PROS1
NCBP2
HOXA10
MRPS15
TMEM97
ZMAT3
SLC41A3
MAFB
FRZB
FASN
PLEKHG3
OPTN
ID2
RNASE4
NCK2
CAMK2N1
CLDN1
HMGCS1
SNURF
TCEAL8
UNG
FIS1
CTTN
ISCU
CTDSP1
LMCD1
GUSB
SNRPN
TXNDC12
ZNF22
EIF3B
C1orf174
CCDC14
SULF2
TMED5
SCRN1
FRG1
PSMD1
BZW2
GALNT11
DCTD
SNCAIP
LRRC42
RARA
FAM98A
FOXO4
ARHGDIA
INPP1
MED30
ADM
SPTBN1
RUVBL2
STIP1
MYO10
CCDC25
CBY1
MDC1
ZCCHC12
SNCA
COQ2
RIN2
GNL3
ATF5
PRPF4
DYNLT3
NPDC1
CDK5RAP2
HPS6
LYSMD2
CDK5RAP3
CPE
HEBP1
EAPP
PRPS1
CUL4A
SMC4
LMOD3
TSPAN31
E2F3
PLXNB2
DPY19L1
FKBP5
PDGFC
UBE2H
MAD2L2
MARCKSL1
UBE2G2
ARFGAP3
NFU1
SPRYD3
SLC20A1
ANKRD13A
ACAT2
APOD
CADPS2
SLC7A1
DDAH2
RFC4
SNX10
RAP2C
RASSF2
NDRG3
FEZ1
CDKN2C
KHDRBS3
RPA1
MBP
RANGAP1
TANK
ZNF503
CDK2
ANXA11
CEBPG
SCRG1
HIBCH
ZFAND1
CCDC102A
NME3
FKBP4
CACYBP
ACOX2
TSEN34
PPM1K
TM2D1
TM9SF3
SPATA20
INSIG1
BBS2
PYGB
HMGB2
TMEM175
PDCD5
PIGK
TLE1
CD55
RPRM
STK25
CASP3
ZZZ3
WBP4
CTPS2
SAP18
CAST
SAR1B
THRA
POLE
NUDT2
CFLAR
SFRP4
ADAM19
MAPKAPK3
MCM3
BAZ2B
GBE1
LONP1
GMPR2
EFTUD2
PTEN
RPAP3
RNPEP
FHL3
GTPBP3
SCD
IL33
ICMT
TMEM99
ENTPD1
FBXO31
DR1
FAM136A
CCDC80
JUP
CCPG1
DHX32
ADCK2
FARP1
SKP2
DPH2
STMN1
CDC20
TCEAL7
SUMF1
B4GALT5
IDH2
LHPP
LIMA1
CCDC34
DDX10
LMNB2
OLFM1
RPS6KA2
JAM2
C1orf198
EBF1
TSSC4
IRAK1
NCBP1
FAM43A
UQCRH
MZF1
ACYP1
SEC22B
MARVELD1
ISLR
PRPSAP2
RFC5
TOPBP1
GSTA4
TNFSF12
ZNF217
HMGCR
FAF1
ICA1
CDC25B
TTC19
PTGDS
TMEM51
NUDT5
CYP20A1
RRAGC
CBX7
PCNT
RAB11FIP2
KPNA2
MTHFD2
SRPK1
UPF3B
CTSO
APPL2
FMOD
ANKDD1A
AKAP13
TRPC1
IFI44
APBB3
AMFR
RAB11FIP5
SH3BP4
DUSP5
NOMO1
HDGF
FBXO34
PLCG2
TUBG2
RPA2
C14orf28
RUVBL1
GABBR1
EPSTI1
SPP1
GPAA1
PDPR
CMTM4
HOXA5
WSB2
FBLN5
SETDB2
GNG5
FGL2
CYYR1
CTSF
PHF19
ADAMTS4
PIK3IP1
NRXN2
AFAP1L2
C19orf48
FBXO5
FBXO33
ASB1
SRI
GART
PXMP2
SAP30
MTFR1
RAB24
STON1
ZBTB4
FADS1
GAL3ST4
ITFG2
SPATA7
BPHL
RBM15
FBN2
OSBPL5
NPC1
EXTL2
TMEM54
PTPRM
PLCL2
RHOJ
PRC1
GLS
TPSAB1
HPRT1
CRMP1
SHMT1
ZCCHC14
FXYD1
CKS2
DDIT4L
RRS1
CRY2
NCAPD2
PAK1
MAN2C1
HSD17B7P2
OLFML1
ABCE1
SEC23B
PTGER3
NSMCE2
EPHX1
GFPT1
CLUAP1
ARHGAP24
MFN2
TTC5
PCBD1
RASSF1
SLBP
MAGEH1
CD302
EHD2
C7
DNAJA4
TBX2
LRRFIP1
FUT8
GCA
ASMTL
RBM6
CPA3
WT1
GPC6
MAP7D1
CAPN5
MCM4
CTBS
MYO9B
KCNAB1
SESN1
TRIP4
HOXD11
LIMCH1
MITF
TIMELESS
CPT1C
BCL2L12
TRIM5
CPT2
LACTB2
KIAA1671
ARSD
MGST1
ELF4
THBS3
OSGEP
GGH
TRIM28
ERLIN2
CYB5R2
HIF1A
CSTF2
DYNC2LI1
CLCC1
CDCA7
TUFT1
RPL37A
GNAI3
FANCE
PDE1A
NUP155
SOX13
RFWD3
PUS7
TGDS
PBX2
LEO1
ODF2
AKNA
ABTB1
PRMT6
SLC47A1
C11orf68
CD59
CBR4
FYN
RBM33
TRIM2
LETMD1
IMMP2L
TMEM45A
OSGIN2
RNF5P1
DDHD2
FBXO46
NDRG2
FOXC1
NLGN2
SNX7
NDRG4
CDC5L
SDC1
ISG20
TYMS
CANT1
TMEM38B
SPRED2
PRND
A4GALT
PDIA5
ENO2
SUV39H1
PPP1R13B
CDCA4
LRRC8C
PI4K2B
FNDC3A
CCDC136
ITGA3
LRRN2
LUC7L
STARD10
RSRC1
GAS7
NCALD
UBE2T
KRAS
NAP1L3
NASP
BAZ1A
SLC25A19
PLSCR1
HSPA14
SLC16A9
TSPAN12
PAGE4
XRCC1
SLC31A1
PLP2
SLC25A20
NUSAP1
SLC9A6
PAQR4
GLMN
KIF21A
SLC39A8
TRIM22
UBE2C
TMEM39B
TOP2A
SHANK3
TRIM9
KLHL2
SREBF2
BTG2
CRIM1
SPIN4
MLPH
RPL37
METTL7A
FAM102B
UCK1
CYB5D2
IQSEC1
PTTG1
ZMYM3
SFXN1
EMX2
ARHGAP10
MED8
RDH10
RAB40B
TIGD7
PPAT
TTF2
NDP
PICALM
KLHL3
CLCN6
HOXA9
GINS3
PHTF1
FAM111A
XPO5
PIGB
PHF5A
TMBIM1
PPP3CA
NOX4
PLP1
LINGO2
TRIM13
PITPNM1
VAMP1
COQ10A
HOXD10
MASP1
NSUN4
TAF12
RRAGD
ERF
ALG6
PNCK
LYPLA1
EXOSC5
BRF2
EDIL3
SLC9A3R1
LPIN2
SLC43A3
MCM5
FKBP9
SH3GLB1
RECK
POLR3F
APCDD1
PRIM1
CMYA5
GHR
CHST3
SCML1
SLC26A6
HTR2B
MSTO1
SYT1
GGA2
PHLDA3
CRYL1
NDC80
RIT1
ZNF415
IQGAP3
TTLL12
CTSG
PFAS
DSN1
HYLS1
ASAH1
TUBE1
SLC2A4RG
IER5
PUS3
VRK1
GPR180
KNTC1
ELOVL1
SLIT3
AMT
ATAD2
HOXA11
C9orf40
CASK
DTL
HIPK2
RNASEH2A
SEMA3B
NT5DC2
STAU2
FLII
L3MBTL3
PPIA
IPO13
UST
CASP2
SUSD3
CBX2
PACSIN3
ECM2
CHAF1B
PAPLN
PTGFR
ZFPM2
RHOT2
THOC5
CHKA
ENO3
UCK2
NOS3
TEF
SEL1L2
MAD2L1
NEIL2
CENPN
HSPA4
NRAS
PFKL
TCF21
DPP6
PCDH20
PMM2
MAST2
FBXL2
EIF4E3
TUBB8
DYSF
SH2B1
PRDM8
GCLM
OTUD1
CDKN2D
COL8A2
MYO5A
PITPNA
GMNN
AKT1
NADSYN1
MCM2
EGR2
SLC8A2
CLIP4
CYP2U1
RFTN2
GLRX2
CENPJ
BTBD6
FEN1
RAB38
GOLGA2
KY
DOLPP1
ANLN
ZNF18
SNX30
CAPZA1
MTHFD1L
AADAT
IFT57
CCT4
MAP6
ZBTB46
AGRN
TWIST2
CDCA5
SORCS2
CCNB2
MTF2
DGKD
CYB5R4
STIL
MEGF8
TMPO
GEMIN8
AURKA
RLF
SPATS2
ELAC2
ABCD3
UBE2E3
ZNF331
MKX
PPP1R12C
AGL
CKAP2
PGR
MAPKAP1
ARHGAP19
DAXX
KLF12
RSPO1
VAV2
ING2
ZFP64
PLK4
CAB39L
ENDOG
HDAC6
PID1
RCCD1
NRBP1
RAI2
EFCAB1
FANCG
IDI1
MXD1
DLG4
CYB561D1
QPRT
MGAT4B
UTP18
SREBF1
HDDC3
CALN1
TRIP13
DNALI1
FARSA
LZTS2
RGS11
PNPLA7
CENPF
BRD4
RB1
HMBOX1
GNB4
GALNT1
CCDC69
NAALADL1
DOCK6
SEMA4D
MAP3K5
PAPPA
IQCC
CDC7
C8orf48
PFKFB4
LTC4S
PLEKHH2
GINS2
C1orf112
SPOCD1
GNPNAT1
PARP2
GUF1
DNM2
SLC25A13
HEY2
PSMD3
CHRAC1
MID1IP1
NXT2
CBS
DIP2B
SNORA7B
SNAPC5
SNX21
CROT
CCNA2
FDPS
PAFAH1B3
RFC3
DHX35
GPR15
MAX
GHDC
FREM1
DCLK1
RP2
SLC16A5
C1RL
CDKAL1
ABHD14B
DARS2
LIFR
SRGAP1
CD83
TRIM38
PTPRB
CA11
PPP2R2C
GLT1D1
MTHFD1
PSPH
SNTB1
ATAD3A
KIF23
NUP50
SAMD5
DONSON
SLC23A2
NPY1R
NOC2L
CLCF1
AFMID
STEAP2
PLEKHG4
ANKRD35
PLD1
CDKN3
SLC2A6
ATP1A2
ABCA8
USP48
GPATCH1
UHRF1
COX10
GYG2
ZDHHC13
SSX2IP
SPAG5
SBK1
MGAT3
NCAPG
KIAA1522
C1orf74
CIC
VPS11
PCK2
APOBEC3F
SUSD1
NUP188
C20orf194
KLHDC9
ZSCAN16
EID3
NADK
FZD6
OPN3
RASSF7
KIF20A
FKBP3
SLC7A5
SAMD4A
PCDHB4
IRAK1BP1
NIPA1
MAST4
EIF5A2
KCNK1
PEX11G
RAD51AP1
CENPL
DHDDS
RMI1
SGPL1
SH3RF1
TNFAIP8L1
UTS2
PTPRO
DRG2
TPX2
PSRC1
PTPDC1
FAM86B1
YEATS4
SLC25A17
CCNE2
BUB1
GLRB
RAB3IP
EIF4EBP3
CYB561
IGF1
FBXO27
CENPE
SLC22A16
SRL
CA5B
SIAE
BOK
CEP70
RAB6B
TCF3
CDKN2A
PTPRR
ABHD3
GTSE1
ITPKA
SQLE
POLE2
SYNGR1
LATS2
FRAS1
RFC2
FANCI
HDC
RASGRP2
MID2
PRR16
SPINT2
FKBP7
TARBP1
KIAA0232
MAP7
SEC14L1
ARHGEF19
KIT
AURKB
ALDH5A1
FAM83D
SPON2
ASPM
CENPM
PIGW
IQGAP2
MICB
CCDC88A
GCHFR
TAF5
PDK3
ZNF792
BRI3BP
FMO3
CEACAM1
DIO2
CENPQ
NOSTRIN
LTB4R
TMEM108
AASS
KIF1C
NAT1
KRT13
FHOD3
TUBGCP6
RPP25
ELOVL6
C3orf18
C11orf80
DBP
TK1
TIMP3
HIVEP2
CAD
KLK1
DFFB
HOOK2
MAPK7
TACC3
LEPR
DZIP1
SMC2
RETSAT
MS4A2
TMTC3
MASTL
RBMS3
PLCXD1
SLC16A2
TUBB3
ARMC6
EYA2
ACOT11
ESRRA
PDSS1
ACOT4
DHCR24
ZWINT
HDAC11
ZNF77
C19orf54
CHRD
FAIM2
REPS1
STARD13
TTC25
RIMBP2
GTF2IRD1
PCDHB12
CRB2
NNAT
GPC3
AP1G2
NAALAD2
LPL
CKAP2L
EFHC2
NTF3
PLCD1
TUBA4A
CCNB1
MELK
ATF7IP2
DLC1
FAM122B
FAM91A1
ESM1
PARD6A
ARRDC4
POLD1
STK32B
PDZD2
TRIM61
TTK
CEP55
SLC44A3
HMMR
FCER1A
ATRX
GPM6A
DENND1A
BRCA1
DPP3
RABL2A
CHAF1A
ZNF184
FAM131B
LNX2
POLR2J4
PLEKHA6
PDLIM4
ZDHHC1
NAPA
FANCD2
ZNRF3
BTN2A2
PDZD4
RFX2
SUFU
RCBTB1
PNPT1
PCYOX1L
CHEK1
MPP2
P2RX1
MARK1
FRMD3
KIF2C
CASP8
ADAMTSL4
NETO2
TIPIN
TDP1
CDT1
HMGB3
ABCG2
LIG1
RPL29
ROBO3
GAS8
RGS17
C18orf54
CASP6
ST8SIA1
IGSF3
OAS3
HYAL3
CDC42SE1
PRPH
DHCR7
IFIT5
SLC29A3
DALRD3
TMEM144
KIF11
SELP
ZFP2
SLC2A5
MCTP1
FADS2
CDKN2B
SLC16A10
TESK2
SLFN5
GK
SV2A
GATA2
RAD54B
HVCN1
JPH4
BUB1B
C5orf34
CNOT3
TMEM63B
NOL9
DUSP8
ZNF75A
RNF180
SCUBE2
CLK4
HOXD3
COL22A1
CLIC2
RBL1
EXO1
CCDC113
EPO
CIT
ASF1B
DCP1B
ATXN7L2
KIF14
TOE1
SCNN1A
CENPA
TSPAN32
SRD5A1
FMO1
CABLES2
NID2
CDCA8
C4orf19
ACSS1
TLN2
MNS1
GALNT12
ECT2
RAB40A
E2F2
RAPGEF4
SCN2A
MESP1
PBK
PSAT1
OR2A9P
CTF1
TMEM132C
SAMD1
COCH
FLYWCH1
SCLT1
GSTO2
NOVA1
SLC6A16
DUSP10
HSPA4L
KCNN3
SORCS1
DNASE1L3
TSPAN8
DHRS9
MOCOS
FOXF1
MCM6
ROBO1
ZNF652
PRELP
PCDHB5
MSH2
HSD11B2
CTNND1
DHRS13
CLSTN2
TMEM65
HHLA3
PPP1R3B
ARG2
HLCS
RAB36
TCF7L1
ADAMTSL3
DNAJC4
RPS6KA1
ARHGAP28
SFMBT1
PIM2
B4GALNT1
SCML2
CDK5R1
CREBL2
KIF4A
KCTD11
ARL9
GJA5
MYH3
FUZ
SLC41A2
PRR11
DUSP26
ADAMTSL5
PTPN3
DIAPH3
KCNJ2
OGFRL1
RGMB
MYO6
MMP9
POU6F1
ATP7B
TCF19
RASA3
RRM2
SCN4B
CELSR3
ANXA3
IL17RA
TIGD2
C1QL1
ASPA
TIFA
SLC35D1
PTGER1
DNAH1
EZH2
DDB2
CENPK
ERCC6L
ST6GALNAC2
ZIK1
DHRS12
LINGO1
SHC2
FOXRED2
DIRAS3
EYA1
MXD3
FAM53B
LTBP1
MCOLN3
DEPDC1
MAFF
DNAJC1
RGN
POLQ
PPARGC1B
PPIL1
GABRB3
DIP2A
WDHD1
UBE2B
CA2
JAKMIP2
APOBEC3C
PCDHB3
FAT4
C1QTNF3
TMEFF2
PENK
GRB14
KIF15
BEST1
GPR176
FAM118A
CEP152
SGIP1
NUF2
ZNF540
PROM1
HTR2A
CGN
C3orf52
DCLRE1B
GPR27
PIPOX
CYP11A1
AVPR2
CCDC138
PACRG
CDCA3
SLC25A27
PLA2R1
TRPC6
PNPLA4
MYRIP
MAGEE1
ZNF404
TRAF2
TROAP
CDC25A
P2RY1
ZNF516
FOXD2
GATA5
PKIA
ADORA2B
PRKCQ
POLR3D
BHMT2
HOXA2
F2RL2
LRP5
TEKT3
FAM53A
TRAIP
FOXD1
IGSF21
DPY19L2
ADM2
SNRPE
TCF23
FANCB
PWP2
ZDHHC23
ZNF154
APOA1
EVPL
E2F7
GRM2
PPIL6
ZNF365
MYOZ1
NME5
ADAL
PSMC3IP
NAP1L2
ZNF473
KCTD21
TMCC3
RAC3
OASL
KIAA1210
TRIM63
APOBEC3B
MYB
SPTLC3
IL15RA
CTTNBP2
SLC35F3
AFP
BRF1
RAD54L
ITIH5
GATA6
HOXD4
CLDN11
CDCA2
DYNLRB2
ARHGEF5
MYCBP
CCHCR1
CXXC4
LRRC34
KNDC1
GINS4
TMEM145
EPOR
C17orf67
IL20RA
HSD17B13
CARD6
EPHB6
CENPH
ALDOB
MCM10
GLYATL2
MAP3K10
ZNF667
SEC61A2
PKN3
MND1
DHDH
FKBPL
TNIK
OSBPL6
RNF125
GPR137C
GNAL
TMEM50B
SPATA18
BCAS2
VWC2
SEL1L
DIS3L2
VSNL1
SLC25A30
LMNB1
CA9
LOXL4
CHRNA5
NTN1
POP1
PDE4B
SCN2B
NEIL3
OIP5
RYR1
GPD2
CNIH2
GCNT2
PLA2G5
MAP9
IL3RA
HIC1
MMP12
CLN6
ARL5B
CHTF18
SDCBP2
CCNF
SHOX2
CD1C
DHFR
EEF1A2
EIF4EBP1
SOX9
CCDC77
SH3RF2
ZNF517
YPEL4
FANCC
LRP8
PRIM2
TRAF3IP1
SELE
CLEC10A
SACS
PCSK1
FOXM1
SLC2A1
SERPINB8
C6orf52
RCBTB2
MKI67
EXTL1
LHX2
DLEU1
PANK1
RALGPS2
SPC25
C1GALT1
FRMD7
DEPDC7
GDPD3
RACGAP1
ECE1
LGI4
CAMK1G
E2F1
GPR19
ARMC9
KRT8
RNF182
TDRD6
TRPC3
CCDC15
CX3CR1
XRCC3
CPLX1
BIRC5
HAPLN1
ST6GALNAC5
CENPP
ARHGAP11A
SFI1
SUSD4
NPHP4
IL17RB
SH2D4A
SYDE2
ZNF703
GAS2L3
FCRLB
RAB33A
THSD1
RAD51
CNTNAP2
GLIS3
WDR76
ARHGEF4
CSAD
COL24A1
MTBP
KLRB1
PIK3R3
SCN7A
NUP210
SAMD3
AMIGO2
SEMA5B
TOP3A
ADAT3
EAF2
HTR1E
CENPI
SNORD46
SCN5A
CYP4F12
KIF24
NEK2
ZNF761
NAT2
ZWILCH
ZNF300
CENPO
CCDC18
OTUB2
HELLS
NTNG1
CCNE1
CRTC1
APLN
FGF12
FBXO43
AMDHD1
SLC5A3
CDH24
UBQLNL
CALCA
ATP10A
NXPH2
PDE3B
NPTX1
ABL2
FMN2
PELI3
PCDHB2
FSD1
ENTPD7
APLP1
CDC25C
BCL11B
HS3ST2
RSPO2
INHBE
GTPBP2
HAS3
RNF43
SLC4A3
HOMER2
NOD2
DNTTIP2
GPR143
C3orf33
GPC5
PLK1
TCF7
BLM
CDH17
WNK3
FAM111B
LPIN3
CCL28
UNC5A
SEMA4G
PDZRN4
CCNJ
FIGN
OR51E2
EME1
ATG4D
ADCY8
STOX1
ESPL1
TNR
TBX18
LHCGR
TRAF3
CHAC2
BCAN
SLC6A17
PLCD4
SYT4
OSBPL3
PDE1B
ATRNL1
C1QTNF2
UGT8
GALNT2
MTTP
NOXA1
ABCC8
NEB
RNF165
PKMYT1
ADAM33
CPNE6
DEPDC1B
WDR62
KIFC1
RDM1
FAM72A
CCDC134
TRIM16
SIX1
TPD52
ARMC4
NEIL1
E2F8
EXOC6B
RTTN
PCDHB10
SPAG8
LRRC59
FLJ37453
DSCAML1
XYLB
MTMR1
SAMD13
CYP24A1
ISL1
USH1G
STK31
KIF17
PART1
FARP2
GINS1
POU5F1
AQP8
CSMD2
CADM3
NRTN
HPDL
ACBD4
SLC16A8
LAMB3
C1QL4
SLC22A1
ADH1C
PTCH1
GRIN2C
ASRGL1
BBOX1
CCIN
REM2
HESX1
DMRT2
ATP2B2
PTPRN2
XRCC2
MCHR1
CACNG4
MT3
RHBDL2
CDH4
C21orf58
SCUBE3
TMEM74
GNB3
ARSJ
RECQL4
PITX1
CLSPN
INCENP
C19orf57
ATAD3B
CCNB3
CHST11
ELOVL2
TBX4
PPIF
DPF1
DDX11
ARX
PRDM6
DSCAM
MBNL3
HFE
TRIM17
FRK
DNMT3B
PLA2G10
RAB3B
PHYHIP
PAX6
KLHDC8A
PCDHA3
LMO1
FRRS1
FGF10
BDH2
ACBD7
CLCN4
MAP3K9
EPHB2
FBN3
GDF5
PITX2
CEP72
KLF8
TMC7
HAPLN2
CHST6
NDST4
KIAA0040
DOT1L
IL20RB
ELAVL2
LYNX1
SERPINB5
CTNND2
HSPA12A
ENTPD3
NPR3
KU-MEL-3
ARTN
SHCBP1
FBXO36
NUDT10
PTPRT
TDRKH
ANK1
WASF1
SOST
KIF5C
ANKRD9
CMA1
ESCO2
ALDH3A1
SLC24A2
TNXB
ARNTL2
CDH18
MCTP2
FSTL4
OXER1
MYO16
NUDT19
TRAF4
ZNF804A
DISP2
GNG8
CMTM1
ZNF771
ARHGAP26
PLEKHG5
MOG
PCSK9
STAG3
PEG10
KCNB2
PKP1
OBSL1
BCL2L11
SP5
PRRG4
GPR63
CAMK4
SLCO5A1
TPPP
ZNF114
WFDC2
PDE10A
PRX
TAF7L
FXN
CASP12
KCNT2
SLITRK5
FBXO41
CNTNAP3B
SOAT2
CDC6
PSD
SYT6
TFR2
TMC4
HSD17B2
UBE2MP1
WDR72
TMEM182
GPRIN1
LUZP2
TMEM169
IRX5
CGREF1
RAB7B
RXFP1
MANEAL
HAAO
CLCA2
SPINK6
PIK3C2G
PRTG
GPR50
CHRNA9
RARG
MDGA2
NCAPH
ZNF785
TRIM58
[truncated: 124 more rows]
