# Supplementary material for: Identification of Key Genes via Integrated Multi-Omics and Machine Learning Uncovers Tumor Biological Features and Prognostic Biomarkers in Uterine Leiomyosarcoma
Source: Int J Med Sci. 2026 Feb 4;23(3):927–49. doi: 10.7150/ijms.126491 (PMC12964573; doi:10.7150/ijms.126491)
Supplement: Supplementary file 1 — Supplementary code, figures and tables. [file ijmsv23p0927s1.zip › Supplementary Table 5.xlsx]

## Sheet: model.genes
features	algorithm
TK1	SVM
CXCL12	SVM
TYMS	SVM
CKS2	SVM
MCM2	SVM
UBE2C	SVM
CENPF	SVM
RASSF2	SVM
CDKN2A	SVM
FOS	SVM
GGH	SVM
CCNB1	SVM
KIF2C	SVM
IGF1	SVM
MAD2L1	SVM
MCM4	SVM
CDKN3	SVM
CDC7	SVM
KIF11	SVM
TOP2A	SVM
PGR	SVM
DPP6	SVM
HMMR	SVM
CDC20	SVM
ATP1A2	SVM
RRM2	SVM
APOD	SVM
CCNA2	SVM
TTK	SVM
GATA2	SVM
CENPA	SVM
PLK4	SVM
HTR2B	SVM
TRIP13	SVM
STIL	SVM
KIF14	SVM
TK1	Ridge
CXCL12	Ridge
TYMS	Ridge
CKS2	Ridge
MCM2	Ridge
UBE2C	Ridge
CENPF	Ridge
RASSF2	Ridge
CDKN2A	Ridge
FOS	Ridge
GGH	Ridge
CCNB1	Ridge
KIF2C	Ridge
IGF1	Ridge
MAD2L1	Ridge
MCM4	Ridge
CDKN3	Ridge
CDC7	Ridge
KIF11	Ridge
TOP2A	Ridge
PGR	Ridge
DPP6	Ridge
HMMR	Ridge
CDC20	Ridge
ATP1A2	Ridge
RRM2	Ridge
APOD	Ridge
CCNA2	Ridge
TTK	Ridge
GATA2	Ridge
CENPA	Ridge
PLK4	Ridge
HTR2B	Ridge
TRIP13	Ridge
STIL	Ridge
KIF14	Ridge
TK1	Enet[alpha=0.1]
CXCL12	Enet[alpha=0.1]
TYMS	Enet[alpha=0.1]
CKS2	Enet[alpha=0.1]
MCM2	Enet[alpha=0.1]
UBE2C	Enet[alpha=0.1]
CENPF	Enet[alpha=0.1]
RASSF2	Enet[alpha=0.1]
CDKN2A	Enet[alpha=0.1]
FOS	Enet[alpha=0.1]
GGH	Enet[alpha=0.1]
CCNB1	Enet[alpha=0.1]
KIF2C	Enet[alpha=0.1]
IGF1	Enet[alpha=0.1]
MAD2L1	Enet[alpha=0.1]
MCM4	Enet[alpha=0.1]
CDKN3	Enet[alpha=0.1]
TOP2A	Enet[alpha=0.1]
HMMR	Enet[alpha=0.1]
ATP1A2	Enet[alpha=0.1]
APOD	Enet[alpha=0.1]
TTK	Enet[alpha=0.1]
GATA2	Enet[alpha=0.1]
PLK4	Enet[alpha=0.1]
HTR2B	Enet[alpha=0.1]
TRIP13	Enet[alpha=0.1]
STIL	Enet[alpha=0.1]
TK1	Enet[alpha=0.2]
CXCL12	Enet[alpha=0.2]
TYMS	Enet[alpha=0.2]
CKS2	Enet[alpha=0.2]
MCM2	Enet[alpha=0.2]
UBE2C	Enet[alpha=0.2]
CENPF	Enet[alpha=0.2]
FOS	Enet[alpha=0.2]
GGH	Enet[alpha=0.2]
IGF1	Enet[alpha=0.2]
MAD2L1	Enet[alpha=0.2]
MCM4	Enet[alpha=0.2]
TOP2A	Enet[alpha=0.2]
HMMR	Enet[alpha=0.2]
ATP1A2	Enet[alpha=0.2]
APOD	Enet[alpha=0.2]
GATA2	Enet[alpha=0.2]
PLK4	Enet[alpha=0.2]
TRIP13	Enet[alpha=0.2]
STIL	Enet[alpha=0.2]
TK1	Enet[alpha=0.3]
TYMS	Enet[alpha=0.3]
CKS2	Enet[alpha=0.3]
MCM2	Enet[alpha=0.3]
UBE2C	Enet[alpha=0.3]
CENPF	Enet[alpha=0.3]
FOS	Enet[alpha=0.3]
GGH	Enet[alpha=0.3]
MCM4	Enet[alpha=0.3]
TOP2A	Enet[alpha=0.3]
HMMR	Enet[alpha=0.3]
ATP1A2	Enet[alpha=0.3]
APOD	Enet[alpha=0.3]
GATA2	Enet[alpha=0.3]
PLK4	Enet[alpha=0.3]
TRIP13	Enet[alpha=0.3]
STIL	Enet[alpha=0.3]
TK1	Enet[alpha=0.4]
TYMS	Enet[alpha=0.4]
CKS2	Enet[alpha=0.4]
MCM2	Enet[alpha=0.4]
CENPF	Enet[alpha=0.4]
FOS	Enet[alpha=0.4]
GGH	Enet[alpha=0.4]
MCM4	Enet[alpha=0.4]
TOP2A	Enet[alpha=0.4]
HMMR	Enet[alpha=0.4]
ATP1A2	Enet[alpha=0.4]
APOD	Enet[alpha=0.4]
GATA2	Enet[alpha=0.4]
TRIP13	Enet[alpha=0.4]
TK1	Enet[alpha=0.5]
TYMS	Enet[alpha=0.5]
CKS2	Enet[alpha=0.5]
MCM2	Enet[alpha=0.5]
CENPF	Enet[alpha=0.5]
FOS	Enet[alpha=0.5]
MCM4	Enet[alpha=0.5]
TOP2A	Enet[alpha=0.5]
ATP1A2	Enet[alpha=0.5]
GATA2	Enet[alpha=0.5]
TRIP13	Enet[alpha=0.5]
TK1	Enet[alpha=0.6]
TYMS	Enet[alpha=0.6]
CKS2	Enet[alpha=0.6]
MCM2	Enet[alpha=0.6]
CENPF	Enet[alpha=0.6]
FOS	Enet[alpha=0.6]
MCM4	Enet[alpha=0.6]
ATP1A2	Enet[alpha=0.6]
GATA2	Enet[alpha=0.6]
TRIP13	Enet[alpha=0.6]
TK1	Enet[alpha=0.8]
TYMS	Enet[alpha=0.8]
CKS2	Enet[alpha=0.8]
MCM2	Enet[alpha=0.8]
CENPF	Enet[alpha=0.8]
FOS	Enet[alpha=0.8]
MCM4	Enet[alpha=0.8]
ATP1A2	Enet[alpha=0.8]
GATA2	Enet[alpha=0.8]
TRIP13	Enet[alpha=0.8]
TK1	Enet[alpha=0.9]
TYMS	Enet[alpha=0.9]
CKS2	Enet[alpha=0.9]
MCM2	Enet[alpha=0.9]
FOS	Enet[alpha=0.9]
ATP1A2	Enet[alpha=0.9]
GATA2	Enet[alpha=0.9]
TRIP13	Enet[alpha=0.9]
TK1	Enet[alpha=0.7]
TYMS	Enet[alpha=0.7]
CKS2	Enet[alpha=0.7]
MCM2	Enet[alpha=0.7]
CENPF	Enet[alpha=0.7]
FOS	Enet[alpha=0.7]
MCM4	Enet[alpha=0.7]
ATP1A2	Enet[alpha=0.7]
GATA2	Enet[alpha=0.7]
TRIP13	Enet[alpha=0.7]
TRIP13	RF+SVM
CKS2	RF+SVM
UBE2C	RF+SVM
CENPF	RF+SVM
KIF14	RF+SVM
MCM2	RF+SVM
CDKN3	RF+SVM
PLK4	RF+SVM
TYMS	RF+SVM
TOP2A	RF+SVM
MAD2L1	RF+SVM
STIL	RF+SVM
KIF2C	RF+SVM
CENPA	RF+SVM
TK1	Stepglm[forward]
CXCL12	Stepglm[forward]
TYMS	Stepglm[forward]
CKS2	Stepglm[forward]
MCM2	Stepglm[forward]
UBE2C	Stepglm[forward]
CENPF	Stepglm[forward]
RASSF2	Stepglm[forward]
CDKN2A	Stepglm[forward]
FOS	Stepglm[forward]
GGH	Stepglm[forward]
CCNB1	Stepglm[forward]
KIF2C	Stepglm[forward]
IGF1	Stepglm[forward]
MAD2L1	Stepglm[forward]
MCM4	Stepglm[forward]
CDKN3	Stepglm[forward]
CDC7	Stepglm[forward]
KIF11	Stepglm[forward]
TOP2A	Stepglm[forward]
PGR	Stepglm[forward]
DPP6	Stepglm[forward]
HMMR	Stepglm[forward]
CDC20	Stepglm[forward]
ATP1A2	Stepglm[forward]
RRM2	Stepglm[forward]
APOD	Stepglm[forward]
CCNA2	Stepglm[forward]
TTK	Stepglm[forward]
GATA2	Stepglm[forward]
CENPA	Stepglm[forward]
PLK4	Stepglm[forward]
HTR2B	Stepglm[forward]
TRIP13	Stepglm[forward]
STIL	Stepglm[forward]
KIF14	Stepglm[forward]
TK1	plsRglm
CXCL12	plsRglm
TYMS	plsRglm
CKS2	plsRglm
MCM2	plsRglm
UBE2C	plsRglm
CENPF	plsRglm
RASSF2	plsRglm
CDKN2A	plsRglm
FOS	plsRglm
GGH	plsRglm
CCNB1	plsRglm
KIF2C	plsRglm
IGF1	plsRglm
MAD2L1	plsRglm
MCM4	plsRglm
CDKN3	plsRglm
CDC7	plsRglm
KIF11	plsRglm
TOP2A	plsRglm
PGR	plsRglm
DPP6	plsRglm
HMMR	plsRglm
CDC20	plsRglm
ATP1A2	plsRglm
RRM2	plsRglm
APOD	plsRglm
CCNA2	plsRglm
TTK	plsRglm
GATA2	plsRglm
CENPA	plsRglm
PLK4	plsRglm
HTR2B	plsRglm
TRIP13	plsRglm
STIL	plsRglm
KIF14	plsRglm
TRIP13	RF+Ridge
CKS2	RF+Ridge
UBE2C	RF+Ridge
CENPF	RF+Ridge
KIF14	RF+Ridge
MCM2	RF+Ridge
CDKN3	RF+Ridge
PLK4	RF+Ridge
TYMS	RF+Ridge
TOP2A	RF+Ridge
MAD2L1	RF+Ridge
STIL	RF+Ridge
KIF2C	RF+Ridge
CENPA	RF+Ridge
TRIP13	RF+Enet[alpha=0.1]
CKS2	RF+Enet[alpha=0.1]
UBE2C	RF+Enet[alpha=0.1]
CENPF	RF+Enet[alpha=0.1]
KIF14	RF+Enet[alpha=0.1]
MCM2	RF+Enet[alpha=0.1]
CDKN3	RF+Enet[alpha=0.1]
PLK4	RF+Enet[alpha=0.1]
TYMS	RF+Enet[alpha=0.1]
TOP2A	RF+Enet[alpha=0.1]
MAD2L1	RF+Enet[alpha=0.1]
STIL	RF+Enet[alpha=0.1]
KIF2C	RF+Enet[alpha=0.1]
CENPA	RF+Enet[alpha=0.1]
TRIP13	RF+plsRglm
CKS2	RF+plsRglm
UBE2C	RF+plsRglm
CENPF	RF+plsRglm
KIF14	RF+plsRglm
MCM2	RF+plsRglm
CDKN3	RF+plsRglm
PLK4	RF+plsRglm
TYMS	RF+plsRglm
TOP2A	RF+plsRglm
MAD2L1	RF+plsRglm
STIL	RF+plsRglm
KIF2C	RF+plsRglm
CENPA	RF+plsRglm
TRIP13	RF+Stepglm[forward]
CKS2	RF+Stepglm[forward]
UBE2C	RF+Stepglm[forward]
CENPF	RF+Stepglm[forward]
KIF14	RF+Stepglm[forward]
MCM2	RF+Stepglm[forward]
CDKN3	RF+Stepglm[forward]
PLK4	RF+Stepglm[forward]
TYMS	RF+Stepglm[forward]
TOP2A	RF+Stepglm[forward]
MAD2L1	RF+Stepglm[forward]
STIL	RF+Stepglm[forward]
KIF2C	RF+Stepglm[forward]
CENPA	RF+Stepglm[forward]
TRIP13	RF+Enet[alpha=0.2]
CKS2	RF+Enet[alpha=0.2]
UBE2C	RF+Enet[alpha=0.2]
CENPF	RF+Enet[alpha=0.2]
MCM2	RF+Enet[alpha=0.2]
CDKN3	RF+Enet[alpha=0.2]
PLK4	RF+Enet[alpha=0.2]
TYMS	RF+Enet[alpha=0.2]
TOP2A	RF+Enet[alpha=0.2]
MAD2L1	RF+Enet[alpha=0.2]
STIL	RF+Enet[alpha=0.2]
KIF2C	RF+Enet[alpha=0.2]
TRIP13	RF+Enet[alpha=0.3]
CKS2	RF+Enet[alpha=0.3]
UBE2C	RF+Enet[alpha=0.3]
CENPF	RF+Enet[alpha=0.3]
MCM2	RF+Enet[alpha=0.3]
CDKN3	RF+Enet[alpha=0.3]
PLK4	RF+Enet[alpha=0.3]
TYMS	RF+Enet[alpha=0.3]
TOP2A	RF+Enet[alpha=0.3]
STIL	RF+Enet[alpha=0.3]
KIF2C	RF+Enet[alpha=0.3]
TRIP13	RF+Enet[alpha=0.5]
CKS2	RF+Enet[alpha=0.5]
UBE2C	RF+Enet[alpha=0.5]
CENPF	RF+Enet[alpha=0.5]
CDKN3	RF+Enet[alpha=0.5]
TYMS	RF+Enet[alpha=0.5]
KIF2C	RF+Enet[alpha=0.5]
TRIP13	RF+Enet[alpha=0.4]
CKS2	RF+Enet[alpha=0.4]
UBE2C	RF+Enet[alpha=0.4]
CENPF	RF+Enet[alpha=0.4]
CDKN3	RF+Enet[alpha=0.4]
PLK4	RF+Enet[alpha=0.4]
TYMS	RF+Enet[alpha=0.4]
TOP2A	RF+Enet[alpha=0.4]
KIF2C	RF+Enet[alpha=0.4]
TRIP13	RF
CKS2	RF
UBE2C	RF
CENPF	RF
TOP2A	RF
MAD2L1	RF
MCM4	RF
TYMS	RF
MCM2	RF
CDKN3	RF
STIL	RF
KIF2C	RF
KIF14	RF
TK1	RF
PLK4	RF
CKS2	RF+GBM
MCM2	RF+GBM
TRIP13	RF+GBM
TYMS	RF+GBM
CDKN3	RF+GBM
PLK4	RF+GBM
CENPA	RF+GBM
MAD2L1	RF+GBM
STIL	RF+GBM
CENPF	RF+GBM
UBE2C	RF+GBM
KIF2C	RF+GBM
TOP2A	RF+GBM
KIF14	RF+GBM
GATA2	GBM
FOS	GBM
CKS2	GBM
MCM2	GBM
TK1	GBM
ATP1A2	GBM
PGR	GBM
CXCL12	GBM
IGF1	GBM
GGH	GBM
APOD	GBM
MCM4	GBM
TRIP13	GBM
TYMS	GBM
DPP6	GBM
CDKN3	GBM
STIL	GBM
RRM2	GBM
HTR2B	GBM
CCNB1	GBM
MAD2L1	GBM
RASSF2	GBM
CDKN2A	GBM
CENPF	GBM
CDC20	GBM
CENPA	GBM
TTK	GBM
PLK4	GBM
CDC7	GBM
KIF2C	GBM
HMMR	GBM
UBE2C	GBM
CCNA2	GBM
KIF14	GBM
KIF11	GBM
TOP2A	GBM
TK1	LDA
CXCL12	LDA
TYMS	LDA
CKS2	LDA
MCM2	LDA
UBE2C	LDA
CENPF	LDA
RASSF2	LDA
CDKN2A	LDA
FOS	LDA
GGH	LDA
CCNB1	LDA
KIF2C	LDA
IGF1	LDA
MAD2L1	LDA
MCM4	LDA
CDKN3	LDA
CDC7	LDA
KIF11	LDA
TOP2A	LDA
PGR	LDA
DPP6	LDA
HMMR	LDA
CDC20	LDA
ATP1A2	LDA
RRM2	LDA
APOD	LDA
CCNA2	LDA
TTK	LDA
GATA2	LDA
CENPA	LDA
PLK4	LDA
HTR2B	LDA
TRIP13	LDA
STIL	LDA
KIF14	LDA
TRIP13	RF+LDA
CKS2	RF+LDA
UBE2C	RF+LDA
CENPF	RF+LDA
KIF14	RF+LDA
MCM2	RF+LDA
CDKN3	RF+LDA
PLK4	RF+LDA
TYMS	RF+LDA
TOP2A	RF+LDA
MAD2L1	RF+LDA
STIL	RF+LDA
KIF2C	RF+LDA
CENPA	RF+LDA
TK1	XGBoost
CXCL12	XGBoost
TYMS	XGBoost
CKS2	XGBoost
MCM2	XGBoost
UBE2C	XGBoost
CENPF	XGBoost
RASSF2	XGBoost
CDKN2A	XGBoost
FOS	XGBoost
GGH	XGBoost
CCNB1	XGBoost
KIF2C	XGBoost
IGF1	XGBoost
MAD2L1	XGBoost
MCM4	XGBoost
CDKN3	XGBoost
CDC7	XGBoost
KIF11	XGBoost
TOP2A	XGBoost
PGR	XGBoost
DPP6	XGBoost
HMMR	XGBoost
CDC20	XGBoost
ATP1A2	XGBoost
RRM2	XGBoost
APOD	XGBoost
CCNA2	XGBoost
TTK	XGBoost
GATA2	XGBoost
CENPA	XGBoost
PLK4	XGBoost
HTR2B	XGBoost
TRIP13	XGBoost
STIL	XGBoost
KIF14	XGBoost
TRIP13	RF+XGBoost
CKS2	RF+XGBoost
UBE2C	RF+XGBoost
CENPF	RF+XGBoost
KIF14	RF+XGBoost
MCM2	RF+XGBoost
CDKN3	RF+XGBoost
PLK4	RF+XGBoost
TYMS	RF+XGBoost
TOP2A	RF+XGBoost
MAD2L1	RF+XGBoost
STIL	RF+XGBoost
KIF2C	RF+XGBoost
CENPA	RF+XGBoost
TK1	NaiveBayes
CXCL12	NaiveBayes
TYMS	NaiveBayes
CKS2	NaiveBayes
MCM2	NaiveBayes
UBE2C	NaiveBayes
CENPF	NaiveBayes
RASSF2	NaiveBayes
CDKN2A	NaiveBayes
FOS	NaiveBayes
GGH	NaiveBayes
CCNB1	NaiveBayes
KIF2C	NaiveBayes
IGF1	NaiveBayes
MAD2L1	NaiveBayes
MCM4	NaiveBayes
CDKN3	NaiveBayes
CDC7	NaiveBayes
KIF11	NaiveBayes
TOP2A	NaiveBayes
PGR	NaiveBayes
DPP6	NaiveBayes
HMMR	NaiveBayes
CDC20	NaiveBayes
ATP1A2	NaiveBayes
RRM2	NaiveBayes
APOD	NaiveBayes
CCNA2	NaiveBayes
TTK	NaiveBayes
GATA2	NaiveBayes
CENPA	NaiveBayes
PLK4	NaiveBayes
HTR2B	NaiveBayes
TRIP13	NaiveBayes
STIL	NaiveBayes
KIF14	NaiveBayes
TRIP13	RF+NaiveBayes
CKS2	RF+NaiveBayes
UBE2C	RF+NaiveBayes
CENPF	RF+NaiveBayes
KIF14	RF+NaiveBayes
MCM2	RF+NaiveBayes
CDKN3	RF+NaiveBayes
PLK4	RF+NaiveBayes
TYMS	RF+NaiveBayes
TOP2A	RF+NaiveBayes
MAD2L1	RF+NaiveBayes
STIL	RF+NaiveBayes
KIF2C	RF+NaiveBayes
CENPA	RF+NaiveBayes
